# Supplementary material for: CF10 Displayed Improved Activity Relative to 5-FU in a Mouse CRLM Model Under Conditions of Physiological Folate
Source: Cancers (Basel). 2025 Aug 23;17(17):2739. doi: 10.3390/cancers17172739 (PMC12427396; doi:10.3390/cancers17172739)
Supplement: Supplementary file 1 [file cancers-17-02739-s001.zip]

Archive with 4 entries (4 files):
- cancers-3743016 - Supplementary information.pdf
- cancers-3743016 - Supplementary Material - WB Original.pdf
- cancers-3743016 Original Western Blot Images.pdf
- cancers-3743016- Supplementary Tables.pdf
